# Supplementary material for: Determinants of Poor Mental Health of Medical Students in Portugal—A Nationwide Study
Source: Healthcare (Basel). 2023 Jul 10;11(14):1991. doi: 10.3390/healthcare11141991 (PMC10379586; doi:10.3390/healthcare11141991)
Supplement: Supplementary file 1 [file healthcare-11-01991-s001.zip]

Archive with 1 entries (1 files):
- healthcare-2436193-supplementary.pdf
